# Supplementary material for: Mitochondrial Genome Characteristics Reveal Evolution of Danxiaorchis yangii and Phylogenetic Relationships
Source: Int J Mol Sci. 2025 Jan 10;26(2):562. doi: 10.3390/ijms26020562 (PMC11765986; doi:10.3390/ijms26020562)
Supplement: Supplementary file 1 [file ijms-26-00562-s001.zip]

Archive with 1 entries (1 files):
- ijms-3299567-supplementary.xlsx
