# Supplementary material for: Mitochondrial Genome Characteristics Reveal Evolution of Danxiaorchis yangii and Phylogenetic Relationships
Source: Int J Mol Sci. 2025 Jan 10;26(2):562. doi: 10.3390/ijms26020562 (PMC11765986; doi:10.3390/ijms26020562)
Supplement: Supplementary file 1 [file ijms-26-00562-s001.zip › ijms-3299567-supplementary.xlsx]

## Sheet: Table S1
Table S1 The relative synonymous codon usage (RSCU) values of condons in D. yangii plastome and mitogenome.
Mitogenome				Plastome
AA	Codon	Frequency	RSCU	AA	Codon	Frequency	RSCU
Ala	GCU	2016	1.34	Ala	GCG	152	0.59
Ala	GCC	1434	0.95	Ala	GCC	271	1.04
Ala	GCA	1554	1.03	Ala	GCA	301	1.16
Ala	GCG	1021	0.68	Ala	GCU	315	1.21
Arg	CGU	1033	0.63	Arg	CGC	189	0.49
Arg	CGC	1094	0.66	Arg	CGG	236	0.61
Arg	CGA	1482	0.9	Arg	CGU	247	0.64
Arg	CGG	1215	0.74	Arg	CGA	372	0.97
Arg	AGA	3030	1.83	Arg	AGG	427	1.11
Arg	AGG	2056	1.24	Arg	AGA	835	2.17
Asn	AAU	2874	1.2	Asn	AAC	537	0.63
Asn	AAC	1912	0.8	Asn	AAU	1161	1.37
Asp	GAU	2420	1.27	Asp	GAC	304	0.57
Asp	GAC	1391	0.73	Asp	GAU	767	1.43
Cys	UGU	1667	1.03	Cys	UGC	307	0.79
Cys	UGC	1578	0.97	Cys	UGU	469	1.21
Gln	CAA	2392	1.19	Gln	CAG	340	0.63
Gln	CAG	1629	0.81	Gln	CAA	741	1.37
Glu	GAA	3580	1.29	Glu	GAG	463	0.65
Glu	GAG	1960	0.71	Glu	GAA	967	1.35
Gly	GGU	1521	0.9	Gly	GGC	226	0.6
Gly	GGC	1406	0.83	Gly	GGU	340	0.9
Gly	GGA	2254	1.33	Gly	GGG	362	0.96
Gly	GGG	1576	0.93	Gly	GGA	578	1.54
His	CAC	1302	0.75	His	CAC	275	0.58
IIe	AUU	2916	1.1	His	CAU	681	1.42
IIe	AUC	2375	0.89	Ile	AUC	856	0.78
Iie	AUA	2698	1.01	Ile	AUA	1123	1.02
Leu	UUA	2094	0.91	Ile	AUU	1323	1.2
Leu	UUG	2594	1.13	Leu	CUG	323	0.53
Leu	CUU	3352	1.46	Leu	CUC	446	0.73
Leu	CUC	2035	0.88	Leu	CUA	514	0.84
Leu	CUA	2178	0.95	Leu	UUG	762	1.25
Leu	CUG	1566	0.68	Leu	CUU	787	1.29
Lys	AAA	4222	1.15	Leu	UUA	822	1.35
Lys	AAG	3133	0.85	Lys	AAG	722	0.66
Met	AUG	1973	1	Lys	AAA	1471	1.34
Phe	UUU	4464	1.11	Met	AUG	616	1
Phe	UUC	3547	0.89	Phe	UUC	1054	0.8
Pro	CCU	2065	1.24	Phe	UUU	1571	1.2
Pro	CCC	1628	0.98	Pro	CCC	246	0.61
Pro	CCA	1788	1.07	Pro	CCC	371	0.93
Pro	CCG	1185	0.71	Pro	CCU	484	1.21
Ser	UCU	3319	1.44	Pro	CCC	500	1.25
Ser	UCC	2297	1	Ser	AGC	351	0.6
Ser	UCA	2605	1.13	Ser	UCG	420	0.72
Ser	UCG	1544	0.67	Ser	AGU	484	0.83
Ser	AGU	2136	0.93	Ser	UCC	605	1.03
Ser	AGC	1942	0.84	Ser	UCA	713	1.22
Thr	ACU	2083	1.34	Ser	UCU	939	1.6
Thr	ACC	1555	1	TER	UAG	587	0.78
Thr	ACA	1592	1.02	TER	UGA	768	1.03
Thr	ACG	998	0.64	TER	UAA	889	1.19
Trp	UGG	1934	1	Thr	ACG	252	0.67
Tyr	UAU	2660	1.26	Thr	ACC	352	0.94
Tyr	UAC	1566	0.74	Thr	ACA	418	1.12
Val	GUU	1859	1.21	Thr	ACU	472	1.26
Val	GUC	1438	0.94	Trp	UGG	464	1
Val	GUA	1539	1	Tyr	UAC	491	0.6
Val	GUG	1314	0.85	Tyr	UAU	1154	1.4
Stop	UAA	2056	0.9	Val	GUG	274	0.7
Stop	UAG	2297	1	Val	GUC	314	0.8
Stop	UGA	2513	1.1	Val	GUA	470	1.19
				Val	GUU	517	1.31

## Sheet: Table S2
Table S2 Simple sequence repeats (SSRs) of D. yangii plastome.
SSR nr.	SSR type	SSR	size	start	end
1	p1	(T)11	11	3630	3640
2	p2	(TA)9	18	4679	4696
3	p4	(ATAA)3	12	4776	4787
4	p1	(A)10	10	6117	6126
5	p1	(A)10	10	12849	12858
6	p3	(TAT)4	12	17455	17466
7	p2	(TA)5	10	19704	19713
8	p2	(AT)12	24	21894	21917
9	p2	(TA)7	14	25343	25356
10	p2	(TA)7	14	25640	25653
11	p1	(T)10	10	26182	26191
12	p1	(T)10	10	26427	26436
13	p1	(A)10	10	27931	27940
14	p2	(AT)8	16	28831	28846
15	p1	(A)10	10	31623	31632
16	p3	(CTA)4	12	31758	31769
17	p1	(A)11	11	37778	37788
18	p1	(A)10	10	38131	38140
19	p4	(AAAT)3	12	42888	42899
20	p4	(TATT)3	12	45678	45689
21	p3	(ATA)4	12	46773	46784
22	p1	(T)10	10	53030	53039
23	p2	(GA)5	10	60419	60428
24	p1	(G)12	12	72745	72756
25	p3	(ATA)4	12	78015	78026
26	p1	(T)10	10	78715	78724
27	p4	(TCTT)3	12	81252	81263
28	p1	(A)10	10	81660	81669
29	p1	(T)10	10	81750	81759
30	p3	(TTC)4	12	82530	82541
31	p1	(A)12	12	83199	83210
32	p1	(C)12	12	89132	89143
33	p2	(TC)5	10	101460	101469
34	p1	(A)10	10	108849	108858

## Sheet: Table S3
Table S3 Simple sequence repeats (SSRs) of D. yangii mitogenome.
SSR nr.	SSR type	SSR	size	start	end
1	p4	(AAAG)3	12	1215	1226
2	p4	(CAAC)3	12	7952	7963
3	p2	(TC)5	10	10261	10270
4	p1	(T)10	10	13772	13781
5	p1	(A)10	10	14190	14199
6	p4	(AAGA)3	12	23283	23294
7	p1	(A)10	10	30622	30631
8	p4	(CATT)3	12	31704	31715
9	p4	(GGTG)3	12	35080	35091
10	c	(AT)7tgggtgtgctcgaaaggttatgaatcgattaacaagttccaatatctttctttcgagtggcaatgcatcgtagaccc(AT)5	101	43038	43138
11	p2	(TC)5	10	50550	50559
12	p1	(T)10	10	52559	52568
13	p4	(ACTG)3	12	58779	58790
14	p4	(GACC)3	12	59325	59336
15	p3	(TCT)4	12	60927	60938
16	p1	(T)10	10	69781	69790
17	c	(CATT)3gctacgcaccta(TC)7	38	71058	71095
18	p2	(TA)5	10	72473	72482
19	p6	(ATATAC)3	18	73007	73024
20	p4	(TGCC)3	12	79045	79056
21	p4	(GGCC)3	12	85227	85238
22	p4	(CGGC)3	12	89621	89632
23	p3	(AAC)4	12	109208	109219
24	p1	(T)12	12	109671	109682
25	p5	(AAGGC)3	15	119687	119701
26	p1	(T)10	10	122498	122507
27	p2	(TA)8	16	124199	124214
28	p2	(TA)5	10	125697	125706
29	p1	(A)10	10	125827	125836
30	p4	(TACT)3	12	126550	126561
31	p3	(TCA)4	12	127832	127843
32	p1	(T)10	10	129662	129671
33	p3	(GAA)4	12	136358	136369
34	p2	(AG)5	10	138968	138977
35	p4	(TTCG)3	12	144308	144319
36	p4	(GGAA)3	12	146205	146216
37	p2	(AG)5	10	150881	150890
38	p2	(TA)6	12	160469	160480
39	p4	(TTCT)3	12	166030	166041
40	p1	(T)10	10	177830	177839
41	p4	(CTTG)3	12	182546	182557
42	p6	(ATTAAT)3	18	215256	215273
43	p1	(C)12	12	216097	216108
44	p2	(AG)5	10	220852	220861
45	p3	(CTA)4	12	223145	223156
46	p4	(TCAC)3	12	223322	223333
47	p2	(GA)5	10	225300	225309
48	p4	(CTAT)3	12	232754	232765
49	p3	(CTT)4	12	240698	240709
50	p4	(GAAA)3	12	251571	251582
51	p4	(GGAC)3	12	253652	253663
52	p4	(GTCC)3	12	255957	255968
53	p3	(ATT)4	12	262212	262223
54	p2	(AG)5	10	274372	274381
55	p4	(AAAG)3	12	284223	284234
56	p3	(TCT)4	12	285447	285458
57	p1	(A)10	10	286747	286756
58	p3	(TAG)4	12	289306	289317
59	p2	(AT)5	10	290001	290010
60	p1	(T)10	10	298455	298464
61	p4	(ACCA)3	12	300611	300622
62	p4	(AGAC)3	12	323578	323589
63	p2	(AT)5	10	324923	324932
64	p4	(CGGG)3	12	328330	328341
65	p3	(AGC)4	12	328574	328585
66	p2	(GA)5	10	332201	332210
67	p4	(AAAG)3	12	333089	333100
68	p2	(TA)7	14	336472	336485
69	p2	(TC)5	10	340366	340375
70	p1	(T)10	10	344682	344691
71	p1	(A)10	10	346186	346195
72	c	(ATATG)3atatttctatttctatatttatatattttctatatt(TA)7	65	346922	346986
73	p2	(TA)8	16	350695	350710
74	c	(TA)6t(TA)6attatatata(AT)5	45	352897	352941
75	p1	(A)10	10	365729	365738
76	p2	(AT)7	14	367620	367633
77	p1	(A)10	10	370410	370419
78	p3	(CTA)4	12	370545	370556
79	p1	(A)11	11	376565	376575
80	p1	(A)12	12	376918	376929
81	p1	(T)12	12	384864	384875
82	c	(T)10aatttatttctaatgtaataagattcttattttttcgttaccaaagatttcttg(CCATAT)3	82	391598	391679
83	c	(TTAT)3aatttatatttaatttatgatttatattaatattgaattgaagatttcaatcaaatattgatcagttagtatagtttac(TA)9	109	392943	393051
84	p1	(A)10	10	394124	394133

## Sheet: Table S4
Table S4 The blast results between D. yangii plastome and mitogenome.
query acc.ver	subject acc.ver	% identity	alignment length	q. start	q. end	s. start	s. end	evalue	bit score	plastid region
cp	mito	93.35	1173	100325	101488	9149	10290	0	1698
cp	mito	93.35	1173	60400	61563	10290	9149	0	1698
cp	mito	86.854	1065	1877	2912	14108	13076	0	1134
cp	mito	87.17	1551	13477	14963	43527	45028	0	1657
cp	mito	93.75	592	86094	86684	85711	86277	0	865
cp	mito	93.75	592	75204	75794	86277	85711	0	865
cp	mito	85.362	2473	44253	46644	140829	143190	0	2385	clpP
cp	mito	88.417	1036	106687	107717	166336	165360	0	1190
cp	mito	87.172	647	25703	26334	203750	204393	0	719
cp	mito	88.756	1503	23675	25129	205991	204543	0	1746
cp	mito	99.642	4746	88678	93406	215647	220392	0	8654
cp	mito	99.642	4746	68482	73210	220392	215647	0	8654
cp	mito	87.796	844	47751	48571	294181	294983	0	929
cp	mito	100	1982	93724	95705	317615	315634	0	3661
cp	mito	86.827	1708	6738	8433	325431	323812	0	1816
cp	mito	99.96	5046	100596	105641	339508	344553	0	9308
cp	mito	99.96	5046	56247	61292	344553	339508	0	9308
cp	mito	99.524	8411	19680	28077	352938	344550	0	15278	psaA, psaB, psbM, trnD-GUC
cp	mito	97.885	2080	17726	19771	354958	352881	0	3565	psbZ
cp	mito	100	3560	96006	99565	358518	354959	0	6575
cp	mito	99.908	2176	84007	86182	358519	360694	0	4008
cp	mito	100	2205	86095	88299	360690	362894	0	4072
cp	mito	99.908	2176	75706	77881	360694	358519	0	4008
cp	mito	100	2205	73589	75793	362894	360690	0	4072
cp	mito	99.77	4356	106019	110364	362895	367250	0	7980	rpl2
cp	mito	99.954	13066	28456	41519	367251	380313	0	24090	accD, petA,psbJ
cp	mito	99.77	4357	51523	55869	367251	362895	0	7982
cp	mito	99.674	17461	1	17407	397769	380310	0	31877	rps2
cp	mito	84.127	693	30797	31470	283928	284584	1.2e-176	619
cp	mito	90.736	421	12423	12843	42023	42427	5.75e-155	547
cp	mito	88.453	433	27255	27670	202305	201877	1.26e-141	503
cp	mito	91.785	353	13124	13475	43143	43490	1.27e-136	486
cp	mito	92	350	88234	88582	12931	12600	9.9e-133	473
cp	mito	90.964	332	16505	16829	165272	164943	3.61e-122	438
cp	mito	82.846	513	37514	37988	167867	167368	2.19e-114	412
cp	mito	90.645	310	8476	8776	320629	320329	2.2e-109	396
cp	mito	86.74	362	76721	77072	315174	315517	7.98e-104	377
cp	mito	86.74	362	84816	85167	315517	315174	7.98e-104	377
cp	mito	87.316	339	26706	27035	203234	202907	1.34e-101	370
cp	mito	89.606	279	25388	25663	203505	203777	2.25e-94	346
cp	mito	92.181	243	16087	16327	48539	48781	2.91e-93	342
cp	mito	86.395	294	5134	5425	148973	148689	8.21e-84	311
cp	mito	73.869	884	90719	91582	256628	257486	8.21e-84	311
cp	mito	91.266	229	38042	38266	167102	167326	3.82e-82	305
cp	mito	87.891	256	14966	15207	45063	45315	4.98e-76	285
cp	mito	84.532	278	104670	104937	25391	25136	2.35e-64	246
cp	mito	91.25	160	16855	17014	164777	164619	1.84e-55	217
cp	mito	90.964	166	76186	76345	315003	315167	1.84e-55	217
cp	mito	90.964	166	85543	85702	315167	315003	1.84e-55	217
cp	mito	92.517	147	49125	49271	295131	295277	8.57e-54	211
cp	mito	86.082	194	5604	5785	152660	152851	2.4e-49	196	psbK
cp	mito	100	105	110260	110364	1	397770	8.63e-49	195	matk
cp	mito	96.364	110	12896	13005	42447	42556	6.72e-45	182
cp	mito	87.037	162	27036	27197	202448	202298	4.04e-42	172
cp	mito	93.578	109	45138	45246	141806	141699	8.75e-39	161	clpP
cp	mito	96.429	84	105085	105168	25039	24956	4.1e-32	139
cp	mito	96.341	82	77150	77231	300504	300585	5.31e-31	135	trnN-GUU
cp	mito	96.341	82	84657	84738	300585	300504	5.31e-31	135	trnN-GUU
cp	mito	97.297	74	26331	26403	203486	203413	1.15e-27	124
cp	mito	92.941	85	30716	30799	283789	283873	4.13e-27	122
cp	mito	96.97	66	6678	6743	388480	388415	8.94e-24	111
cp	mito	92	75	32642	32716	93860	93934	4.16e-22	106
cp	mito	95.918	49	37387	37435	149182	149134	2.52e-14	80.5
cp	mito	100	28	38229	38256	377051	377024	5.5e-06	52.8

## Sheet: Table S5
Table S5 Species Accession Number.
Specie Name	Type	Accession Number
Allium cepa	mitochondria	KU318712
Allium cepa	plastid	NC_024813.1
Apostasia fujianica	mitochondria	PP724664
Apostasia fujianica	plastid	NC_088545.1
Apostasia shenzhenica	mitochondria	OQ645347
Apostasia shenzhenica	plastid	NC_039812.1
Arabidopsis thaliana	mitochondria	BK010421
Arabidopsis thaliana	plastid	NC_000932.1
Arachis hypogaea	mitochondria	MW448460
Arachis hypogaea	plastid	NC_037358.1
Asparagus officinalis	mitochondria	MT483944
Asparagus officinalis	plastid	NC_034777.1
Citrullus lanatus	mitochondria	GQ856147
Citrullus lanatus	plastid	NC_032008.1
Crocus sativus	mitochondria	OL804177
Crocus sativus	plastid	NC_041460.1
Danxiaorchis yangii	mitochondria	PQ306624
Danxiaorchis yangii	plastid	OR569720
Dendrobium henanense	mitochondria	LC744540-LC744563
Dendrobium henanense	plastid	LC727398.1
Dendrobium wilsonii	mitochondria	LC744518-LC744539
Dendrobium wilsonii	plastid	NC_035330.1
Dracaena cochinchinensis	mitochondria	PP069825
Dracaena cochinchinensis	plastid	NC_039943.1
Eleusine indica	mitochondria	MF616338
Eleusine indica	plastid	NC_030486.1
Epipogium roseum	mitochondria	OR871626–OR871651
Epipogium roseum	plastid	NC_026448.1
Gastrodia elata	mitochondria	MF070084-MF070102
Gastrodia elata	plastid	NC_037409.1
Gastrodia pubilabiata	mitochondria	OR004100-OR004143
Gastrodia pubilabiata	plastid	NC_082115.1
Gossypium harknessii	mitochondria	JX944506
Gossypium harknessii	plastid	NC_033333.1
Gossypium hirsutum	mitochondria	JX944505
Gossypium hirsutum	plastid	NC_007944.1
Oryza minuta	mitochondria	KU176938
Oryza minuta	plastid	NC_030298.1
Oryza rufipogon	mitochondria	AP011076
Oryza rufipogon	plastid	NC_017835.1
Oryza sativa Indica	mitochondria	JF281153
Oryza sativa Indica	plastid	NC_008155.1
Oryza sativa Japonica	mitochondria	NC_011033.1
Oryza sativa Japonica	plastid	NC_001320.1
Paphiopedilum micranthum	mitochondria	OP465200-OP465225
Paphiopedilum micranthum	plastid	NC_045278.1
Phalaenopsis aphrodite	mitochondria	MN366132-MN366175
Phalaenopsis aphrodite	plastid	NC_007499.1
Phoenix dactylifera	mitochondria	JN375330
Phoenix dactylifera	plastid	NC_013991.2
Ricinus communis	mitochondria	HQ874649.1
Ricinus communis	plastid	NC_016736.1
Sorghum bicolor	mitochondria	DQ984518
Sorghum bicolor	plastid	NC_008602.1
Spirodela polyrhiza	mitochondria	JQ804980
Spirodela polyrhiza	plastid	NC_015891.1
Tripsacum dactyloides	mitochondria	DQ984517
Tripsacum dactyloides	plastid	NC_037087.1
Vigna radiata	mitochondria	HM367685
Vigna radiata	plastid	NC_013843.1
Vitis vinifera	mitochondria	FM179380
Vitis vinifera	plastid	NC_007957.1
Zea luxurians	mitochondria	DQ645537
Zea luxurians	plastid	NC_030301.1
Zea perennis	mitochondria	DQ645538
Zea perennis	plastid	NC_030300.1

## Sheet: Table S6
Table S6 The selective pressure analysis (ω = dN/dS) between D. yangii and other nine orchids' plastomes.
Gene	Apostasia shenzhenica	Apostasia fujianica	Dendrobium henanense	Dendrobium wilsonii	Epipogium roseum	Gastrodia elata	Gastrodia pubilabiata	Paphiopedilum micranthum	Phalaenopsis aphrodite
accD	0.2317	0.2317	0.1009	0.1009	0.1523	0.0853	0.075	0.1464	0.1766
atpI	0.2449	0.2449	0.3364	0.3364	/	/	/	0.2562	0.2468
clpP	/	0.1934	0.397	0.397	0.1056	0.1151	0.0932	0.2038	0.474
infA	0.1342	0.1342	0.2466	0.2466	0.0594	/	/	0.3719	0.199
ndhB	0.4813	0.4813	/	/	/	/	/	/	/
petB	0.4696	0.4696	1.9391	1.9391	/	/	/	0.5798	0.7256
petN	0.3581	0.3581	0.3832	0.3832	/	/	/	0.3832	0.3849
psaA	0.4944	0.4944	0.4097	0.4097	/	/	/	0.4736	0.386
psaB	0.238	0.238	0.9544	1.2095	/	/	/	0.3897	0.5668
psaC	0.0089	0.0089	0.0093	0.0093	/	/	/	0.0095	0.0093
psbC	0.2548	0.2548	0.4508	0.4508	/	/	/	0.4618	0.3631
psbF	0.2243	0.2243	0.0176	0.0177	/	/	/	0.0185	0.0178
psbJ	0.2961	0.2961	0.5454	0.5855	/	/	/	0.3684	0.485
psbK	0.8668	0.8668	0.9771	0.9771	/	/	/	0.5289	0.528
psbM	0.3084	0.3084	0.9797	0.9797	/	/	/	1.0542	1.1145
psbN	/	0.1073	0.1625	0.1625	/	/	/	0.1083	0.1625
psbZ	0.2869	0.2869	0.2958	0.2958	/	/	/	0.2958	0.3681
rpl14	0.2742	0.2742	0.5686	0.6457	0.1513	0.2439	0.1496	0.3938	0.5162
rpl16	0.6926	0.149	0.0712	0.5225	0.1428	0.1669	0.2005	0.477	0.3232
rpl20	0.2722	0.2722	0.7935	0.7935	0.0799	0.3955	0.2971	0.5198	0.5235
rpl22	0.3553	0.3553	0.0185	0.0185	/	/	/	0.1141	0.2063
rpl23	/	/	0.2568	0.2568	/	/	/	0.2545	0.4607
rpl2	0.001	0.001	/	/	0.2117	0.4716	0.5359	0.001	0.2073
rpl32	0.1679	0.1679	0.7087	0.7087	/	/	/	0.4349	/
rpl33	0.3369	0.3369	0.4676	0.4676	0.3499	0.1608	0.1412	0.1607	0.2332
rpl36	0.1368	0.1368	0.4169	0.4169	/	0.4106	0.1863	0.1373	0.3355
ycf2	0.1368	0.1368	0.4169	0.4169	/	0.4106	0.1863	0.1373	0.3355
ycf1	/	0.2151	0.3222	0.273	/	0.1992	0.1613	0.2495	/
rps19	0.3187	0.3187	0.1035	0.1035	0.195	0.1394	0.1576	0.0706	0.4574
rps18	0.1953	0.1953	0.6793	0.6793	0.0401	0.3327	0.1052	1.4503	0.3876
rps16	0.2246	0.2246	0.3696	0.3696	/	/	/	0.6179	0.4709
rps14	0.4788	0.4788	0.5237	0.5237	0.1535	0.1641	0.1206	0.3951	0.6668
rps12	0.0151	0.0151	/	/	0.1594	0.3421	0.014	0.3417	0.0157
rps11	0.2202	0.2202	0.1727	0.1727	0.0472	0.0992	0.1471	0.1399	0.1956
rps8	0.2716	0.2716	0.4884	0.4107	0.2516	0.1876	0.2317	0.4982	0.3278
rps7	0.2863	0.2863	/	/	0.2341	0.4192	0.4954	0.8719	1.0887
rps4	0.2819	0.2819	0.6231	0.6231	0.1197	0.1676	0.1353	0.4137	0.4002
rps3	0.2829	0.2829	0.2497	0.2727	0.1175	0.1574	0.1526	0.2627	0.2056
rps2	0.3599	0.3599	0.3916	0.3916	0.1778	0.1445	0.2259	0.2854	0.2472
rpoB	/	/	/	/	/	/	/	1.2124	1.4653
rpoA	0.3993	0.3993	0.0079	0.0079	/	/	/	0.2063	0.3086

## Sheet: Table S7
Table S7 The selective pressure analysis (ω = dN/dS) between D. yangii and other nine orchids' mitogenomes.
gene	Apostasia shenzhenica	Apostasia fujianica	Dendrobium henanense	Dendrobium wilsonii	Epipogium roseum	Gastrodia elata	Gastrodia pubilabiata	Paphiopedilum micranthum	Phalaenopsis aphrodite
atp1	0.2962	0.2962	0.5219	0.4049	0.2951	0.454	0.472	0.4571	0.1372
atp4	0.3341	0.3341	0.6106	0.6106	/	0.4008	0.3524	0.412	0.1077
atp6	0.596	/	0.1225	0.1203	0.3488	0.2618	0.1658	0.6478	0.923
atp8	0.4391	0.4391	0.2277	0.4526	0.2917	0.2892	0.3601	0.5153	0.3888
atp9	0.1973	0.1973	0.001	0.001	0.1013	/	0.8774	0.4392	0.0665
ccmB	0.4807	/	0.001	0.1481	0.2701	0.3802	0.3654	0.5134	0.0468
ccmC	0.1768	0.1768	0.0412	0.0412	0.335	0.4467	0.4467	0.2336	0.1166
ccmFc	0.001	0.001	0.001	0.001	/	0.0442	0.7329	0.001	0.001
ccmFn	0.4239	0.4239	0.3075	0.4352	/	0.5103	0.5152	0.5367	0.247
cob	0.3466	0.3466	0.4821	0.5093	0.5161	0.658	0.6389	0.4056	0.5598
cox1	0.001	0.001	0.001	0.001	0.234	0.1401	0.0709	0.001	0.1381
cox3	0.3408	0.3408	0.63	0.455	0.3953	0.5071	0.5673	0.7171	0.63
matR	0.6635	0.6635	0.7775	0.6952	0.6585	0.5584	0.6434	0.5048	0.9464
nad3	1.0806	1.0806	0.2845	/	/	/	/	1.6812	/
nad4	/	/	0.001	0.001	1.4665	/	/	0.001	0.001
nad4L	0.1785	0.1785	0.2709	0.2709	0.1334	1.0103	0.6343	/	0.6726
nad6	/	/	0.001	1.9846	0.6407	/	/	0.001	0.001
nad7	0.2221	0.2221	0.2881	0.402	/	0.1009	0.1666	0.1278	0.1802
nad9	0.2152	0.2152	/	/	0.2561	1.7451	0.8771	0.6408	/
rps12	0.3161	0.3161	0.3848	0.3019	0.5056	0.3326	0.3699	0.4144	0.001
rps13	0.5457	0.5457	0.8649	0.8649	0.4575	0.6015	0.6182	0.4226	0.5208
rps1	0.3655	/	0.58	0.29	0.4524	0.5443	0.5768	0.4239	0.4333
rps3	0.5782	0.5782	/	/	/	/	/	/	/
rps7	0.7467	0.7467	/	/	0.5911	1.8932	1.3203	/	0.5773
